# Supplementary material for: Microcystis plasmids: the unexplored portion of the mobilome and the presence of potential phage-like plasmids
Source: ISME Commun. 2025 Sep 3;5(1):ycaf154. doi: 10.1093/ismeco/ycaf154 (PMC12510456; doi:10.1093/ismeco/ycaf154)
Supplement: Plasmid_paper_table_final_submission_ycaf154 [file plasmid_paper_table_final_submission_ycaf154.xlsx]

## Sheet: Table S1
All the Microcystis plasmid sequences and associated metadata available on NCBI Genbank database
Host	Plasmid	Size	Isolated from	Accession	geNomad Chromosome score	geNomad Plasmid Score	geNomad Virus Score
Microcystis aeruginosa FD4	FD plasmid P1	43,611 bp	Caloosahatchee River - Florida - USA	CP046974	0.007	0.9838	0.0092
Microcystis aeruginosa HUB 5-2-4	PMA1	2877 bp	Lake Pehlitzsee- Germany	Z28337	0.0382	0.8869	0.0748
Microcystis aeruginosa NIES88	P1	19,436 bp	Lake Kawaguchi - Japan	AP024566	0.0076	0.963	0.0294
Microcystis aeruginosa NIES88	P2	3,117 bp	Lake Kawaguchi - Japan	AP024567	0.15	0.7566	0.0934
Microcystis aeruginosa	pMa025	8018 bp	Unknown	U94409	0.0493	0.8458	0.105
Microcystis aeruginosa NIES-2481	P1	147,539 bp	Kasumigaura Lake - Japan	CP025929	0.0102	0.9796	0.0102
Microcystis aeruginosa NIES-2549	P1	6,987 bp	Kasumigaura Lake - Japan	CP026286	0.052	0.6469	0.3011
Microcystis aeruginosa NIES-298	P1- NCBI sequence	17,272 bp	Kasumigaura Lake - Japan	CP046059	0.0347	0.2965	0.6687
Microcystis aeruginosa NIES-298	P2 - our sequence	43,344 bp	Kasumigaura Lake - Japan	PV076616	0.0233	0.9617	0.015
Microcystis aeruginosa NIES-298	P1 - Our sequence	18,380 bp	Kasumigaura Lake - Japan	PV068373	0.0293	0.283	0.6876
Microcystis aeruginosa PCC7806	Plasmid - Our sequence	8,505 bp	Netherlands	PV068374	0.0068	0.9475	0.0457
Microcystis aeruginosa	pma1_2287	2287 bp	Kasumigaura Lake - Japan	D10841.1	0.0024	0.9892	0.0085
Microcystis aeruginosa	PMA2	4993 bp	Kasumigaura Lake - Japan	D17448	0.1191	0.7623	0.1186

## Sheet: Table S2
Nucletoide BLAST search output of the M.aeruginosa PCC 7806 plasmid (8,505 bp) against the nr database on NCBI
Description	Scientific Name	Max Score	Total Score	Query Cover	E value	Per. ident	Acc. Len	Accession
Microcystis aeruginosa PCC 7806 genome sequencing data, contig C272	Microcystis aeruginosa PCC 7806	13459	16096	0.98	0	100	8373	AM778902.1
Microcystis aeruginosa str. Chao 1910 chromosome, complete genome	Microcystis aeruginosa str. Chao 1910	785	785	0.05	0	98.59	5669822	CP097576.1
Microcystis aeruginosa FD4 chromosome, complete genome	Microcystis aeruginosa FD4	289	497	0.04	1e-71	93.12	5449501	CP046973.1
Microcystis sp. MC19 chromosome, complete genome	Microcystis sp. MC19	108	108	0.01	4e-17	89.01	5020243	CP020664.1
Microcystis aeruginosa NIES-2481, complete genome	Microcystis aeruginosa NIES-2481	69.9	69.9	0	1e-05	100	4293006	CP012375.1
Microcystis aeruginosa NIES-2549, complete genome	Microcystis aeruginosa NIES-2549	69.9	69.9	0	1e-05	100	4294213	CP011304.1

## Sheet: Table S3
PFAM homology hits to the PCC 7806 Plasmid annotated genes
Plasmid gene	PGAP annotation	Pfam domains
1	Hypothetical Protein	none
2	Hypothetical Protein	none
3	Hypothetical Protein	none
4	Hypothetical Protein	none
5	Hypothetical Protein	Transmembrane domain
6	Tyrosine type-recombinase/integrase	Tyrosine recombinase/Phage integrase
7	Hypothetical Protein	Cro/C1-type HTH domain, GIY-YIG nuclease motif active site
8	DNA-binding Protein	Mu-type HTH domain (DNA-binding)
9	DUF 3854 domain containing protein	Plasmid replication protein (CyRepA1 family) / Archael primase DnaG/twinkle-like TOPRIM domain

## Sheet: Table S4
DALI homology search results for the PCC7806 plasmid protein structure models
Gene 1	Alphafold pLDDT score: 83.4
Chain	Z score	rmsd	lali	nres	%id	Description
3qo5-a	9.2	4.3	71	434	11	Seryl-tRNA synthetase
Gene 2	Alphafold PLDDT score: 70.1
Chain	Z score	rmsd	lali	nres	%id
no matches
Gene 3	Alphafold PLDDT score: 82.9
Chain	Z score	rmsd	lali	nres	%id	Description
6zu9-c	8.1	2.6	74	144	18	40S ribosomal protein S1-A (translation initiation)
Gene 4	Alphafold PLDDT score: 86.3
Chain	Z score	rmsd	lali	nres	%id	Description
1y9b-A	5.6	8.1	79	81	9	Conserved putative transcription factor (DNA-binding)
6kyt-C	5.5	8.1	72	73	12	MazE antitoxin (dna-binding)
Gene 5	Alphafold DDT score: 82.9
Chain	Z score	rmsd	lali	nres	%id	Description
8ahl-A	6.7	17	112	245	4	CRESCENTIN (cell structure/organiation/division)
6yrl-B	6.6	17.5	106	108	9	CENTRIOLE PROTEIN (cell structure/organization)
Gene 6	Alphafold PLDDT score: 89.8
Chain	Z score	rmsd	lali	nres	%id	Description
1crx-B	21.5	3.3	279	322	16	CRE-recombinase (Punavirus p1) (family of tyrosine recombinase)
Gene 7	Alphafold PLDDT score: 67.3
Chain	Z score	rmsd	lali	nres	%id	Description
1yd2-A	6.1	3.7	75	90	11	GIY-YIG N-terminal endonucelase domain of UVRC
Gene 8	Alphafold PLDDT score: 69.4
Chain	Z score	rmsd	lali	nres	%id	Description
1g4d-A	5.3	2.3	51	69	29	Mu-Bacteriophage Repressor Protein C
Gene 9	Alphafold PLDDT score: 84.2
Chain	Z score	rmsd	lali	nres	%id	Description
6uv3-A	22.6	3.5	301	426	12	PROBABLE ATP-DEPENDENT RNA HELICASE DDX17;

## Sheet: Table S5
Whole genome shotgun sequencing, BlastN searching highly similar sequences using the PCC7806 plasmid as a query, Limited to Microcystis (341 databases)
Description	Max Score	Total Score	Query Cover	E value	Per. ident	Acc. Len	Accession	Contig	Chromosome score	Plasmid score	Virus score	Direct terminal repeats	Length	Length of DTR (nt)	Length of contig after trimming DTR (nt)	Notes
MAG: Microcystis aeruginosa Ma_AC_P_19900807_S300 S300_158, whole genome shotgun sequence	10155	15927	1	0	100	8624	SFBP01000158.1	SFBP01000158	0.0085	0.9417	0.0498	yes	8624	119	8505
MAG: Microcystis aeruginosa PMC 728.11 C728_NODE_106, whole genome shotgun sequence	7993	12622	0.81	0	99.88	8546	JADCRC010000097.1	JADCRC010000097	0.0081	0.9457	0.0462	no	8546	NA	NA	The genes at the beginning and end of the contig are identical (100%) to gene 6 on PCC7806 plasmid when combined
MAG TPA_asm: Microcystis sp. CTOTU1208 NODE_919_length_26293_cov_93.746017, whole genome shotgun sequence	5245	8795	0.71	0	90.82	26293	DAIODH010000004.1	DAIODH010000004	0.799	0.1504	0.0506	no	26293	NA	NA
Microcystis aeruginosa LEGE 91341 NODE_229_length_8846_cov_216.556, whole genome shotgun sequence	4218	4218	0.32	0	94.43	8846	JADEXY010000160.1	NZ_JADEXY010000160	0.0064	0.956	0.0377	yes	8846	127	8719

## Sheet: Table S6
Average normalized expression values by TPM (transcripts per million) of Control (26) and Cold (19) temperature chemostat transcriptomes (n=2) mapped against the PCC7806 wildtype genome concatenated with the PCC7806 plasmid sequence
	Wildtype Transcriptomes				Mutant Transcriptomes
	Control Growth 26°C		11 Days 19°C Treatment		Control Growth 26°C		11 Days 19°C Treatment
	Replicate 1	Replicate 2	Replicate 1	Replicate 2	Replicate 1	Replicate 2	Replicate 1	Replicate 2
Gene 1	7.25	8.19	14.39	11.75	5.79	8.65	9.73	10.47
Gene 2	6.18	3.6	13.18	16.81	5.21	5.83	5.99	7.38
Gene 3	9.03	7.81	18.42	16.56	5.73	9.86	10.45	9.96
Gene 4	126.07	101.4	134.45	126.05	110.36	165.65	90.17	78.82
Gene 5	161.73	147.28	169.32	134.15	124.28	174.94	102.09	102.06
Gene 6	36.59	32.38	54.81	44.59	28.93	45.39	27.84	29.45
Gene 7	24.56	20.87	71.87	67.87	14.64	22.56	40.57	43.53
Gene 8	9.15	5.69	37.23	29.75	5.58	9.31	19.01	18.76
Gene 9	6.79	6.52	12.04	11.66	5.26	6.67	8.41	8.75
dnaA	23.89	21.96	67.29	69.43	23.47	25.39	65.59	61.21
Wildtype Transcriptomes 2-Way Anova, Dunnet's multiple corrections
	Control Growth 26°C					11 Days 19°C Treatment
Dunnett's multiple comparisons test	Mean Diff.	95.00% CI of diff.	Below threshold?	Summary	Adjusted P Value	Dunnett's multiple comparisons test	Mean Diff.	95.00% CI of diff.	Below threshold?	Summary	Adjusted P Value
dnaA vs. Gene 1	15.21	-7.549 to 37.96	No	ns	0.3061	dnaA vs. Gene 1	55.29	32.54 to 78.04	Yes	****	<0.0001
dnaA vs. Gene 2	18.04	-4.719 to 40.79	No	ns	0.1642	dnaA vs. Gene 2	53.37	30.61 to 76.12	Yes	****	<0.0001
dnaA vs. Gene 3	14.51	-8.249 to 37.26	No	ns	0.3522	dnaA vs. Gene 3	50.87	28.12 to 73.62	Yes	****	<0.0001
dnaA vs. Gene 4	-90.81	-113.6 to -68.06	Yes	****	<0.0001	dnaA vs. Gene 4	-61.89	-84.64 to -39.14	Yes	****	<0.0001
dnaA vs. Gene 5	-131.6	-154.3 to -108.8	Yes	****	<0.0001	dnaA vs. Gene 5	-83.38	-106.1 to -60.62	Yes	****	<0.0001
dnaA vs. Gene 6	-11.56	-34.31 to 11.19	No	ns	0.5892	dnaA vs. Gene 6	18.66	-4.094 to 41.41	No	ns	0.1416
dnaA vs. Gene 7	0.21	-22.54 to 22.96	No	ns	>0.9999	dnaA vs. Gene 7	-1.51	-24.26 to 21.24	No	ns	>0.9999
dnaA vs. Gene 8	15.51	-7.249 to 38.26	No	ns	0.2877	dnaA vs. Gene 8	34.87	12.12 to 57.62	Yes	**	0.0016
dnaA vs. Gene 9	16.27	-6.484 to 39.02	No	ns	0.2445	dnaA vs. Gene 9	56.51	33.76 to 79.26	Yes	****	<0.0001
Mutant Transcriptomes 2-Way Anova, Dunnet's multiple corrections
Control Growth 26°C						11 Days 19°C Treatment
Dunnett's multiple comparisons test	Mean Diff.	95.00% CI of diff.	Below threshold?	Summary	Adjusted P Value	Dunnett's multiple comparisons test	Mean Diff.	95.00% CI of diff.	Below threshold?	Summary	Adjusted P Value
dnaA vs. Gene 1	17.21	-19.37 to 53.79	No	ns	0.6655	dnaA vs. Gene 1		53.3	16.72 to 89.88	Yes	**	0.0026
dnaA vs. Gene 2	18.91	-17.67 to 55.49	No	ns	0.5711	dnaA vs. Gene 2		56.72	20.14 to 93.29	Yes	**	0.0014
dnaA vs. Gene 3	16.64	-19.94 to 53.21	No	ns	0.6973	dnaA vs. Gene 3		53.2	16.62 to 89.77	Yes	**	0.0026
dnaA vs. Gene 4	-113.6	-150.2 to -77.00	Yes	****	<0.0001	dnaA vs. Gene 4		-21.1	-57.67 to 15.48	No	ns	0.4558
dnaA vs. Gene 5	-125.2	-161.8 to -88.60	Yes	****	<0.0001	dnaA vs. Gene 5		-38.68	-75.25 to -2.098	Yes	*	0.0351
dnaA vs. Gene 6	-12.73	-49.31 to 23.85	No	ns	0.8875	dnaA vs. Gene 6		34.76	-1.822 to 71.33	No	ns	0.0674
dnaA vs. Gene 7	5.83	-30.75 to 42.41	No	ns	0.9991	dnaA vs. Gene 7		21.35	-15.23 to 57.93	No	ns	0.4431
dnaA vs. Gene 8	16.99	-19.59 to 53.56	No	ns	0.678	dnaA vs. Gene 8		44.52	7.938 to 81.09	Yes	*	0.0127
dnaA vs. Gene 9	18.47	-18.11 to 55.04	No	ns	0.5957	dnaA vs. Gene 9		54.82	18.24 to 91.40	Yes	**	0.002

## Sheet: Table S7
Metatranscriptome mappings from Lake Erie experiements E1 and E2 to the Microcystis aeruginosa PCC7806 genome and plasmid
	Average TPM from E1 Lake Erie Metatranscriptomes					Average TPM from E2 Lake Erie Metatranscriptomes
	Control TPM			Average TPM control	Stand. Dev. Control	Control TPM			Average TPM control	Stand. Dev. Control
Gene 1	0	1.74	0	0.58	1.00459	1.42	0	0	0.473333	0.819837
Gene 2	0	0	0	0	0	0.47	0	0	0.156667	0.271355
Gene 3	0.77	0.31	0.81	0.63	0.277849	1.28	2.69	0	1.32333	1.34552
Gene 4	13.52	8.42	13.96	11.9667	3.07937	18.91	23.09	50.88	30.96	17.3774
Gene 5	6.15	7.77	5.87	6.59667	1.02574	16.42	12.72	41.51	23.55	15.6635
Gene 6	0.8	0.98	0.42	0.733333	0.28589	0	0	0	0	0
Gene 7	0	0.19	0	0.0633333	0.109697	0.16	0	0.28	0.146667	0.140475
Gene 8	0	0	0	0	0	0	0	0	0	0
Gene 9	0.08	0.05	0.08	0.07	0.0173205	0	0	0	0	0
dnaA	27.29	34.2	39.08	33.5233	5.92406	69.51	82.45	78.56	76.84	6.63925
mcyD	6.27	5.88	6.04	6.06333	0.196044	9.34	1.17	15.43	8.64667	7.15524

## Sheet: Table S8
Lake Erie Experiment 1 mcyD transcript mappings normalized by TPM statistical comparisons (2-way ANOVA) to PCC7806 plasmid genes and dnaA
Dunnett's multiple comparisons test	Mean Diff.	95.00% CI of diff.	Below threshold?	Summary	Adjusted P Value	Dunnett's multiple comparisons test	Mean Diff.	95.00% CI of diff.	Below threshold?	Summary	Adjusted P Value
mcyD vs. Gene 1	5.483	-7.490 to 18.46	No	ns	0.8178	32.94	19.97 to 45.92	Yes	****	<0.0001
mcyD vs. Gene 2	6.063	-6.910 to 19.04	No	ns	0.7331	33.52	20.55 to 46.50	Yes	****	<0.0001
mcyD vs. Gene 3	5.433	-7.540 to 18.41	No	ns	0.8246	32.89	19.92 to 45.87	Yes	****	<0.0001
mcyD vs. Gene 4	-5.903	-18.88 to 7.070	No	ns	0.7574	21.56	8.583 to 34.53	Yes	***	0.0002
mcyD vs. Gene 5	-0.5333	-13.51 to 12.44	No	ns	>0.9999	26.93	13.95 to 39.90	Yes	****	<0.0001
mcyD vs. Gene 6	5.33	-7.644 to 18.30	No	ns	0.8382	32.79	19.82 to 45.76	Yes	****	<0.0001
mcyD vs. Gene 7	6	-6.974 to 18.97	No	ns	0.7428	33.46	20.49 to 46.43	Yes	****	<0.0001
mcyD vs. Gene 8	6.063	-6.910 to 19.04	No	ns	0.7331	33.52	20.55 to 46.50	Yes	****	<0.0001
mcyD vs. Gene 9	5.993	-6.980 to 18.97	No	ns	0.7438	33.45	20.48 to 46.43	Yes	****	<0.0001
mcyD vs. dnaA	-27.46	-40.43 to -14.49	Yes	****	<0.0001	27.46	14.49 to 40.43	Yes	****	<0.0001
Lake Erie Experiment 2 mcyD transcript mappings normalized by TPM values statistical comparisons (2-way ANOVA) to PCC7806 plasmid genes and dnaA
Dunnett's multiple comparisons test	Mean Diff.	95.00% CI of diff.	Below threshold?	Summary	Adjusted P Value	Dunnett's multiple comparisons test	Mean Diff.	95.00% CI of diff.	Below threshold?	Summary	Adjusted P Value
mcyD vs. Gene 1	8.173	-4.800 to 21.15	No	ns	0.4083	dnaA vs. Gene 1	76.37	63.39 to 89.34	Yes	****	<0.0001
mcyD vs. Gene 2	8.49	-4.484 to 21.46	No	ns	0.3661	dnaA vs. Gene 2	76.68	63.71 to 89.66	Yes	****	<0.0001
mcyD vs. Gene 3	7.323	-5.650 to 20.30	No	ns	0.5335	dnaA vs. Gene 3	75.52	62.54 to 88.49	Yes	****	<0.0001
mcyD vs. Gene 4	-22.31	-35.29 to -9.340	Yes	***	0.0001	dnaA vs. Gene 4	45.88	32.91 to 58.85	Yes	****	<0.0001
mcyD vs. Gene 5	-14.9	-27.88 to -1.930	Yes	*	0.0172	dnaA vs. Gene 5	53.29	40.32 to 66.26	Yes	****	<0.0001
mcyD vs. Gene 6	8.647	-4.327 to 21.62	No	ns	0.3463	dnaA vs. Gene 6	76.84	63.87 to 89.81	Yes	****	<0.0001
mcyD vs. Gene 7	8.5	-4.474 to 21.47	No	ns	0.3648	dnaA vs. Gene 7	76.69	63.72 to 89.67	Yes	****	<0.0001
mcyD vs. Gene 8	8.647	-4.327 to 21.62	No	ns	0.3463	dnaA vs. Gene 8	76.84	63.87 to 89.81	Yes	****	<0.0001
mcyD vs. Gene 9	8.647	-4.327 to 21.62	No	ns	0.3463	dnaA vs. Gene 9	76.84	63.87 to 89.81	Yes	****	<0.0001
mcyD vs. dnaA	-68.19	-81.17 to -55.22	Yes	****	<0.0001	dnaA vs. mcyD	68.19	55.22 to 81.17	Yes	****	<0.0001
2-Way Anova Within each column, compare rows (simple effects within columns)
Number of families	3
Number of comparisons per family	10
Alpha	0.05

## Sheet: Table S9
BLASTn hits for the whole NIES-298 P1 "phage-like" plasmid nucleotide sequence (18,380bp)
Description	Scientific Name	Max Score	Total Score	Query Cover	E value	Per. ident	Acc. Len	Accession
Microcystis aeruginosa NIES-298 plasmid unnamed1, complete sequence	Microcystis aeruginosa NIES-298	28465	32683	0.93	0	100	17272	CP046059.1
Uncultured phage DNA, contig: NODE385	uncultured phage	3345	13259	0.71	0	87.02	19786	LC425520.1
Bacteriophage sp. contig_8960 genomic sequence, sequence	Bacteriophage sp.	3129	7852	0.42	0	87.91	16170	MT840190.1
Microcystis aeruginosa NIES-298 chromosome, complete genome	Microcystis aeruginosa NIES-298	1118	1184	0.04	0	93.48	4997809	CP046058.1
Bacteriophage sp. Joined_contig_348 genomic sequence, sequence	Bacteriophage sp.	974	1734	0.06	0	93.72	38341	MT840189.1
Microcystis phage MaMV-DC, complete genome	Microcystis phage MaMV-DC	250	250	0.01	1e-59	89.11	169223	NC_029002.1
Microcystis phage MaMV-DC, complete genome	Microcystis phage MaMV-DC	250	250	0.01	1e-59	89.11	169223	KF356199.1
Uncultured phage DNA, contig: NODE47	uncultured phage	246	246	0.01	2e-58	89.69	42863	LC425513.1
Microcystis phage Ma-LMM01 DNA, complete genome	Microcystis phage LMM01	246	246	0.01	2e-58	89.69	162109	NC_008562.1
Cyanophage MaMV-DH01, complete genome	Cyanophage MaMV-DH01	241	241	0.01	9e-57	89.18	182372	OP394178.1
Bacteriophage sp. clone Joined_contig_19, sequence	Bacteriophage sp.	195	195	0.01	7e-43	86.1	185411	MT840185.1
Microcystis aeruginosa DNA, CRISPR, partial sequence, strain: 11-30W55	Microcystis aeruginosa	78.7	281	0	7e-08	100	2326	AB778997.1
Microcystis aeruginosa DNA, CRISPR, partial sequence, strain: 11-10W14	Microcystis aeruginosa	78.7	151	0	7e-08	100	874	AB778996.1
Microcystis aeruginosa DNA, CRISPR, partial sequence, strain: 11-10S19	Microcystis aeruginosa	71.3	71.3	0	1e-05	100	504	AB778984.1
Microcystis aeruginosa DNA, CRISPR, partial sequence, strain: 11-10S5	Microcystis aeruginosa	71.3	71.3	0	1e-05	100	648	AB778983.1
Microcystis aeruginosa DNA, CRISPR, partial sequence, strain: 11-30E6	Microcystis aeruginosa	71.3	71.3	0	1e-05	100	2163	AB778974.1
Microcystis aeruginosa DNA, CRISPR, partial sequence, strain: 11-30E8	Microcystis aeruginosa	71.3	200	0	1e-05	100	1302	AB778966.1
Microcystis aeruginosa DNA, CRISPR, partial sequence, strain: 11-10S20	Microcystis aeruginosa	71.3	200	0	1e-05	100	1302	AB778965.1
Microcystis aeruginosa DNA, CRISPR, partial sequence, strain: 11-10E17	Microcystis aeruginosa	71.3	200	0	1e-05	97.56	1883	AB778964.1
Microcystis aeruginosa DNA, CRISPR, partial sequence, strain: 11-10E15	Microcystis aeruginosa	71.3	71.3	0	1e-05	100	575	AB778963.1
Microcystis aeruginosa DNA, CRISPR, partial sequence, strain: 11-10E14	Microcystis aeruginosa	71.3	200	0	1e-05	100	1592	AB778962.1
Uncultured Microcystis sp. DNA, CRISPR, partial sequence, clone: 9-B1c4	uncultured Microcystis sp.	71.3	71.3	0	1e-05	100	595	AB644421.1
Porites cylindrica genome assembly, chromosome: 1	Porites cylindrica	69.4	69.4	0	4e-05	80.58	68678716	OZ037775.1
Microcystis aeruginosa DNA, CRISPR, partial sequence, strain: 11-30S22	Microcystis aeruginosa	69.4	129	0	4e-05	100	1950	AB779001.1

## Sheet: Table S10
Nudelotide BLAST results of individual genes on the NIES-298 P1 plasmid, NCBI nr database
Locus Tag	Blast hit	Query cover	% identity	e-value	Accession	Notes
4729	Uncultured phage DNA, contig: NODE385	0.99	86.16	0	LC425520.1	Also hit to NIES-298 plasmid
	Bacteriophage sp. contig_8960	1	81.6	0	MT840190.1
4730	Uncultured phage DNA, contig: NODE385	98	83.33	1e-163	LC425520.1	Also hit to NIES-298 plasmid
	Bacteriophage sp. contig_8960	100	79.36	7e-157	MT840190.1	Also hit to NIES-298 plasmid
4731	Uncultured phage DNA, contig: NODE385	96	67.38	2e-56	LC425520.1	Also hit to NIES-298 plasmid
	Bacteriophage sp. contig_8960	97	65.34	2e-32	MT840190.1	Also hit to NIES-298 plasmid
4732	Plasmid only hit	100	100	2e-65	CP046059	Also hit to NIES-298 plasmid
4733	Uncultured phage DNA, contig: NODE385	97	79.89	3e-88	LC425520.1	Also hit to NIES-298 plasmid
	Bacteriophage sp. contig_8960	97	73.23	2e-52	MT840190.1	Also hit to NIES-298 plasmid
4734	Uncultured phage DNA, contig: NODE385	92	73.02	2e-18	LC425520.1	Also hit to NIES-298 plasmid
4735	Uncultured phage DNA, contig: NODE385	0.97	85.42	6e-117	LC425520.1	Also hit to NIES-298 plasmid
	Bacteriophage sp. contig_8960 genomic sequence, sequence	0.97	80.21	8e-90	MT840190.1
	Microcystis phage MaMV-DC, complete genome	0.16	87.5	2e-09	KF356199.1
	Microcystis phage MaMV-DC, complete genome	0.16	87.5	2e-09	NC_029002.1
	Microcystis phage Ma-LMM01 DNA, complete genome	0.16	85.94	8e-08	NC_008562.1
	Uncultured phage DNA, contig: NODE47	0.16	85.94	8e-08	LC425513.1
	Cyanophage MaMV-DH01, complete genome	0.16	85.94	8e-08	OP394178.1
4736	Uncultured phage DNA, contig: NODE385	1	94.05	1e-64	LC425520.1	Also hit to NIES-298 plasmid
	Microcystis phage Ma-LMM01 DNA, complete genome	0.99	90.42	5e-56	NC_008562.1
	Uncultured phage DNA, contig: NODE47	0.99	90.42	5e-56	LC425513.1
	Microcystis phage MaMV-DC, complete genome	0.99	90.42	5e-56	KF356199.1
	Microcystis phage MaMV-DC, complete genome	0.99	90.42	5e-56	NC_029002.1
	Cyanophage MaMV-DH01, complete genome	0.99	89.82	2e-54	OP394178.1
	Bacteriophage sp. clone Joined_contig_19, sequence	0.99	86.83	7e-48	MT840185.1
	Bacteriophage sp. contig_8960 genomic sequence, sequence	0.99	68.13	3e-07	MT840190.1
4737	Bacteriophage sp. contig_8960	0.99	85.26	1e-178	MT840190.1	Also hit to NIES-298 plasmid
	Uncultured phage DNA, contig: NODE385	0.94	86.15	1e-101
4738	Bacteriophage sp. contig_8960	1	95.5	0	MT840190.1	Also hit to NIES-298 plasmid
4739	Bacteriophage sp. contig_8960	1	94.33	9e-126	MT840190.1
4740	Bacteriophage sp. contig_8960	0.97	96.12	1e-163	MT840190.1
	Uncultured phage DNA, contig: NODE385	1	83.06	2e-102
4741	Uncultured phage DNA, contig: NODE385	0.97	86.9	0	LC425520.1	Also hit to NIES-298 plasmid, multiple hits, just put top 5
	Bacteriophage sp. contig_8960 genomic sequence, sequence	0.99	76.82	0	MT840190.1
	Microcystis aeruginosa NIES-298 chromosome, complete genome	0.28	92.7	1e-125	CP046058.1
	Microcystis aeruginosa 1339 chromosome, complete genome	0.14	71.69	1e-10	CP142375.1
	Trichormus variabilis 0441 chromosome, complete genome	0.14	70.73	1e-05	CP047242.1
	Anabaena variabilis ATCC 29413 incision element, complete sequence	0.14	70.73	1e-05	CP000118.1
4742	Plasmid only hit	1	100	3e-138	CP046059	Also hit to NIES-298 plasmid
4743	Bacteriophage joined contig 348	1	92.97	1e-157	MT840189	Also hit to NIES-298 plasmid
4744	Uncultured phage DNA, contig: NODE385	95	95.07	1e-83		Also hit to NIES-298 plasmid
	Microcystis aeruginosa DNA, CRISPR, partial sequence, strain: 11-30W46	0.17	97.37	6e-06	AB778999.1
4745	Bacteriophage joined contig 348	1	92.32	0	MT840189	Also hit to NIES-298 plasmid
4746	Uncultured phage DNA, contig: NODE385	1	82.29	4e-45	LC425520.1	Also hit to NIES-298 plasmid
	Microcystis aeruginosa PCC 7806 genome sequencing data, contig C272 (PLASMID)	0.99	70.98	2e-11	AM778902.1
	Microcystis aeruginosa FD4 chromosome, complete genome	0.8	70.97	8e-10	CP046973.1
	Microcystis aeruginosa NIES-2481 plasmid p1, complete sequence	0.76	69.18	6e-05	CP025929.1
4747	Uncultured phage DNA, contig: NODE385	1	85.93	3e-100		Also hit to NIES-298 plasmid
	Bacteriophage sp. contig_8960	0.7	70.18	2e-15	MT840190.1
4748	Uncultured phage DNA, contig: NODE385	1	83.09	1e-51	LC425520.1	Also hit to NIES-298 plasmid
	Uncultured phage DNA, contig: NODE869	0.34	77.46	0.0008	LC425525.1
4749	Uncultured phage DNA, contig: NODE385	0.98	84.75	0	LC425520.1	Also hit to NIES-298 plasmid
4750	Bacteriophage sp. contig_8960	1	95.12	4e-104	MT840190.1	Also hit to NIES-298 plasmid
	Uncultured phage DNA, contig: NODE385	0.94	74.89	7e-31	LC425520.1
4751	Uncultured phage DNA, contig: NODE385	1	93.77	7e-147		Also hit to NIES-298 plasmid
4752	Uncultured phage DNA, contig: NODE385	0.96	85.24	6e-56		Also hit to NIES-298 plasmid
	Bacteriophage sp. contig_8960	1	82.95	4e-52	MT840190.1
4753	Bacteriophage sp. contig_8960 genomic sequence, sequence	0.99	88.44	0	MT840190.1	Also hit to NIES-298 plasmid, multiple hits, just put top 5
	Uncultured phage DNA, contig: NODE385	0.99	86.32	0	LC425520.1
	Picosynechococcus sp. PCC 7003, complete sequence	0.04	76.07	8e-11	CP016474.1
	Cyanothece sp. ATCC 51142 linear chromosome, complete sequence	0.05	75	8e-11	CP000807.1
	Nostoc sp. ATCC 53789 plasmid pNsp_d, complete sequence	0.02	83.82	1e-07	CP046707.1
	cyanobacterium endosymbiont of Rhopalodia gibba isolate 17Bon1-SB chromosome, complete genome	0.03	79.31	1e-07	CP067995.1
4754	Microcystis aeruginosa NIES-298 plasmid unnamed1, complete sequence	0.61	100	2e-76	CP046059.1	Also hit to NIES-298 plasmid, multiple hits, just put top 5
	Uncultured phage DNA, contig: NODE385	0.67	81.77	5e-40	LC425520.1
	Bacteriophage sp. contig_8960 genomic sequence, sequence	0.65	77.4	1e-28	MT840190.1
	Microcystis aeruginosa NIES-298 chromosome, complete genome	0.12	100	3e-05	CP046058.1
	Microcystis aeruginosa DNA, CRISPR-associated protein, CRISPR, partial cds and complete sequence, strain: NIES-298	0.12	100	3e-05	AB644437.1
4755	Microcystis aeruginosa NIES-298 plasmid unnamed1, complete sequence	0.46	100	0	CP046059.1	Also hit to NIES-298 plasmid, multiple hits, just put top 5
	Uncultured phage DNA, contig: NODE385	1	76.82	2e-72	LC425520.1
	Bacteriophage sp. contig_8960 genomic sequence, sequence	1	71.88	2e-46	MT840190.1
	Microcystis aeruginosa 1339 chromosome, complete genome	0.61	68.49	3e-12	CP142375.1
	Microcystis aeruginosa DNA, CRISPR, partial sequence, strain: 11-30W55	0.11	100	2e-09	AB778997.1
	Microcystis aeruginosa DNA, CRISPR, partial sequence, strain: 11-10W14	0.11	100	2e-09	AB778996.1
4756	Microcystis aeruginosa 1339 chromosome, complete genome	0.57	71.74	3e-57	CP142375.1	Also hit to NIES-298 plasmid
	Uncultured phage DNA, contig: NODE385	0.58	71.68	2e-53	LC425520.1
	Bacteriophage sp. contig_8960 genomic sequence, sequence	0.55	70.59	2e-45	MT840190.1
	Microcystis phage Ma-LMM01 DNA, complete genome	0.2	88.07	2e-27	NC_008562.1
4757	Uncultured phage DNA, contig: NODE385	0.98	68.64	2e-42	LC425520.1	Also hit to NIES-298 plasmid
	Microcystis aeruginosa 1339 chromosome, complete genome	0.81	68.96	9e-33	CP142375.1
4758	Uncultured phage DNA, contig: NODE385	0.88	91.78	7e-170	LC425520.1	Also hit to NIES-298 plasmid
	Bacteriophage sp. contig_8960 genomic sequence, sequence	0.78	74.75	1e-64	MT840190.1
	Microcystis aeruginosa 1339 chromosome, complete genome	0.32	75.62	3e-36	CP142375.1

[truncated: 2 more sheets: Table S11, Table S12]
